# Supplementary material for: Height and Risk of Vitiligo: A Nationwide Cohort Study
Source: J Clin Med. 2021 Aug 31;10(17):3958. doi: 10.3390/jcm10173958 (PMC8432081; doi:10.3390/jcm10173958)
Supplement: Supplementary file 1 [file jcm-10-03958-s001.zip]

Archive with 1 entries (1 files):
- jcm-1351155-supplementary.pdf
